# Supplementary material for: Host Plant Availability and Nest-Site Selection of the Social Spider Stegodyphus dumicola Pocock, 1898 (Eresidae)
Source: Insects. 2021 Dec 27;13(1):30. doi: 10.3390/insects13010030 (PMC8777811; doi:10.3390/insects13010030)
Supplement: Supplementary file 1 [file insects-13-00030-s001.zip]

Archive with 1 entries (1 files):
- insects-1424392-supplementary.xlsx
