# Supplementary material for: Host Plant Availability and Nest-Site Selection of the Social Spider Stegodyphus dumicola Pocock, 1898 (Eresidae)
Source: Insects. 2021 Dec 27;13(1):30. doi: 10.3390/insects13010030 (PMC8777811; doi:10.3390/insects13010030)
Supplement: Supplementary file 1 [file insects-13-00030-s001.zip › insects-1424392-supplementary.xlsx]

## Sheet: Supplementary
	Table S1. Proportion of potential host plant species (Plant) and Stegodyphus dumicola Pocock, 1898 nests (Nest) for each plant species, per study site. Empty cells indicate that the species was not found in the study sites. Total sample size (Sample size line) is given both for the number of plants (Plants (N =)) and the number of plants with a nest (Nests (N=)) for each study site. OT = unknown …
		Otavi		Windhoek		Betta		Warmbad
	Plant species	Plant	Nest	Plant	Nest	Plant	Nest	Plant	Nest
	Acacia erioloba	0.327332	2.08333			26.4706	40	5.40541	50
	Acacia hebeclada	8.01964	16.6667	1.13636	0			1.35135	0
	Acacia hereroensis			2.84091	11.1111
	Acacia karroo	0.163666	0	9.2803	11.1111
	Acacia luederitzii	0.0818331	2.08333
	Acacia mellifera	2.61866	6.25	47.3485	66.6667
	Acacia sp.	0.163666	0
	Acacia tortilis	0.0818331	0
	Antiphiona pinnatisecta	0.0818331	0
	Asparagus exuvialis	0.0818331	0	1.70455	0
	Asparagus sp.	0.490998	0
	Boscia albitrunca	0.490998	0	0.189394	0
	Boscia foetida					26.4706	40	4.05405	16.6667
	Brownanthus sp.							8.10811	0
	Carissa bispinosa	0.818331	4.16667
	Caroxylon sp.							6.75676	0
	Combretum apiculatum	0.245499	0
	Combretum hereroense	0.981997	6.25
	Combretum imberbe	3.10966	10.4167
	Combretum sp	0.0818331	0
	Commiphora sp.	1.55483	0
	Croton gratissimus	0.245499	0
	Dichrostachys cinerea	36.5794	31.25
	Euclea undulata	20.7856	4.16667
	Grewia flava	0.245499	0
	Grewia flavescens	3.68249	2.08333
	Grewia sp.	0.409165	0
	Gymnosporia senegalensis	0.327332	0
	Lycium sp.	0.163666	0	1.89394	0			22.973	0
	Maerua schinzii	0.0818331	0
	Montinia sp.	2.94118	0
	Olea europaea subsp. cuspidata	0.245499	0
	Osyris lanceolata	0.0818331	0
	OT sp19	0.0818331	0
	OT sp20	1.96399	2.08333
	OT sp5	0.163666	0
	OT sp6	10.0655	4.16667
	OT spC	0.0818331	0
	Ozoroa paniculosa	0.0818331	0
	Parkinsonia africana					2.94118	6.66667	2.7027	33.3333
	Parkinsonia africana
	Pechuel-Loeschea leubnitziae					17.6471	0
	Peltophorum africanum	0.163666	0
	Petalidium englerianum	0.409165	0
	Phaeoptilum sp.					5.88235	13.3333
	Pteronia sp							1.35135	0
	Rhigozum trichotomum					17.6471	0
	Sarcocaulon salmoniflorum							1.35135	0
	Searsia lancea			0.568182	0
	Searsia marlothii	0.409165	0
	Searsia marlothii			1.13636	0
	Sisyndite spartea							18.9189	0
	Spirostachys africana	0.163666	0
	Tarchonanthus camphoratus			30.4924	11.1111
	Terminalia prunioides	1.06383	0
	WH sp1			0.189394	0
	WH sp2			0.757576	0
	Ximenia americana	0.818331	0
	Ximenia caffra	0.163666	2.08333
	Ximenia sp.	0.0818331	0
	Ziziphus mucronata	2.04583	6.25
	Ziziphus mucronata			2.46212	0
	Zygophyllum rigidum							2.7027	0
	Zygophyllum sp.							24.3243	0
	Sample size	Plants N = 1123	Nests N = 43	Plants N = 528	Nests N = 9	Plants N = 31	Nests N = 13	Plants N = 74	Nests N = 6
